# Supplementary material for: Retention and recruitment of general dentists in an adjunct teaching model—A pilot study
Source: PLoS One. 2017 Jul 17;12(7):e0181602. doi: 10.1371/journal.pone.0181602 (PMC5513532; doi:10.1371/journal.pone.0181602)
Supplement: S1 File — (XLSX) [file pone.0181602.s001.xlsx]

## Sheet: Sheet1
Descriptive Statistics by Ages
To which racial or ethnic group do you most identify with?
Age group			Frequency	Percent	Valid Percent	Cumulative Percent
.	Valid	African American	1	25	100	100
	Missing	System	3	75
	Total		4	100
30 to 59 years	Valid	White/Caucasian	11	84.6154	84.6154	84.6154
		Asian	1	7.69231	7.69231	92.3077
		Other	1	7.69231	7.69231	100
		Total	13	100	100
60 and above years	Valid	White/Caucasian	15	93.75	93.75	93.75
		Asian	1	6.25	6.25	100
		Total	16	100	100
What year did you graduate from dental school?
Age group			Frequency	Percent	Valid Percent	Cumulative Percent
.	Missing	System	4	100
30 to 59 years	Valid	1983	1	7.69231	7.69231	7.69231
		1985	2	15.3846	15.3846	23.0769
		1988	1	7.69231	7.69231	30.7692
		1990	1	7.69231	7.69231	38.4615
		1991	1	7.69231	7.69231	46.1538
		1994	1	7.69231	7.69231	53.8462
		2001	1	7.69231	7.69231	61.5385
		2003	1	7.69231	7.69231	69.2308
		2009	1	7.69231	7.69231	76.9231
		2010	2	15.3846	15.3846	92.3077
		2015	1	7.69231	7.69231	100
		Total	13	100	100
60 and above years	Valid	1957	1	6.25	6.25	6.25
		1965	2	12.5	12.5	18.75
		1971	1	6.25	6.25	25
		1974	1	6.25	6.25	31.25
		1975	1	6.25	6.25	37.5
		1976	3	18.75	18.75	56.25
		1977	1	6.25	6.25	62.5
		1978	1	6.25	6.25	68.75
		1979	1	6.25	6.25	75
		1980	1	6.25	6.25	81.25
		1981	1	6.25	6.25	87.5
		1982	1	6.25	6.25	93.75
		1983	1	6.25	6.25	100
		Total	16	100	100
Do you have any post graduate training or degrees?
Age group			Frequency	Percent	Valid Percent	Cumulative Percent
.	Missing	System	4	100
30 to 59 years	Valid	Yes	3	23.0769	23.0769	23.0769
		No	10	76.9231	76.9231	100
		Total	13	100	100
60 and above years	Valid	Yes	6	37.5	37.5	37.5
		No	10	62.5	62.5	100
		Total	16	100	100
What post graduate training did you attain? (please select all that apply)-GPR
Age group			Frequency	Percent	Valid Percent	Cumulative Percent
.	Missing	System	4	100
30 to 59 years	Valid	1	1	7.69231	100	100
	Missing	System	12	92.3077
	Total		13	100
60 and above years	Missing	System	16	100
What post graduate training did you attain? (please select all that apply)-AEGD
Age group			Frequency	Percent	Valid Percent	Cumulative Percent
.	Missing	System	4	100
30 to 59 years	Valid	1	1	7.69231	100	100
	Missing	System	12	92.3077
	Total		13	100
60 and above years	Missing	System	16	100
What post graduate training did you attain? (please select all that apply)-Endodontics
Age group			Frequency	Percent	Valid Percent	Cumulative Percent
.	Missing	System	4	100
30 to 59 years	Valid	1	1	7.69231	100	100
	Missing	System	12	92.3077
	Total		13	100
60 and above years	Valid	1	1	6.25	100	100
	Missing	System	15	93.75
	Total		16	100
What post graduate training did you attain? (please select all that apply)-Geriatric Dentistry
Age group			Frequency	Percent
.	Missing	System	4	100
30 to 59 years	Missing	System	13	100
60 and above years	Missing	System	16	100
What post graduate training did you attain? (please select all that apply)-Operative dentistry
Age group			Frequency	Percent
.	Missing	System	4	100
30 to 59 years	Missing	System	13	100
60 and above years	Missing	System	16	100
What post graduate training did you attain? (please select all that apply)-Oral and Maxillofacial Surgery
Age group			Frequency	Percent
.	Missing	System	4	100
30 to 59 years	Missing	System	13	100
60 and above years	Missing	System	16	100
What post graduate training did you attain? (please select all that apply)-Oral and Maxillofacial Pathology
Age group			Frequency	Percent
.	Missing	System	4	100
30 to 59 years	Missing	System	13	100
60 and above years	Missing	System	16	100
What post graduate training did you attain? (please select all that apply)-Oral and Maxillofacial Radiology
Age group			Frequency	Percent
.	Missing	System	4	100
30 to 59 years	Missing	System	13	100
60 and above years	Missing	System	16	100
What post graduate training did you attain? (please select all that apply)-Pediatric Dentistry
Age group			Frequency	Percent
.	Missing	System	4	100
30 to 59 years	Missing	System	13	100
60 and above years	Missing	System	16	100
What post graduate training did you attain? (please select all that apply)-Periodontics
Age group			Frequency	Percent
.	Missing	System	4	100
30 to 59 years	Missing	System	13	100
60 and above years	Missing	System	16	100
What post graduate training did you attain? (please select all that apply)-Prosthodontics
Age group			Frequency	Percent	Valid Percent	Cumulative Percent
.	Missing	System	4	100
30 to 59 years	Missing	System	13	100
60 and above years	Valid	1	2	12.5	100	100
	Missing	System	14	87.5
	Total		16	100
What post graduate training did you attain? (please select all that apply)-Masters of Science
Age group			Frequency	Percent	Valid Percent	Cumulative Percent
.	Missing	System	4	100
30 to 59 years	Missing	System	13	100
60 and above years	Valid	1	1	6.25	100	100
	Missing	System	15	93.75
	Total		16	100
What post graduate training did you attain? (please select all that apply)-Ph.D
Age group			Frequency	Percent
.	Missing	System	4	100
30 to 59 years	Missing	System	13	100
60 and above years	Missing	System	16	100
In what department do you or did you hold your adjunct appointment?-Endodontics
Age group			Frequency	Percent	Valid Percent	Cumulative Percent
.	Missing	System	4	100
30 to 59 years	Missing	System	13	100
60 and above years	Valid	1	1	6.25	100	100
	Missing	System	15	93.75
	Total		16	100
In what department do you or did you hold your adjunct appointment?-Family Dentistry
Age group			Frequency	Percent	Valid Percent	Cumulative Percent
.	Missing	System	4	100
30 to 59 years	Valid	1	13	100	100	100
60 and above years	Valid	1	12	75	100	100
	Missing	System	4	25
	Total		16	100
In what department do you or did you hold your adjunct appointment?-Operative Dentistry
Age group			Frequency	Percent
.	Missing	System	4	100
30 to 59 years	Missing	System	13	100
60 and above years	Missing	System	16	100
In what department do you or did you hold your adjunct appointment?-Oral and Maxillofacial Surgery
Age group			Frequency	Percent
.	Missing	System	4	100
30 to 59 years	Missing	System	13	100
60 and above years	Missing	System	16	100
In what department do you or did you hold your adjunct appointment?-Oral Pathology, Radiology, and Medicine
Age group			Frequency	Percent
.	Missing	System	4	100
30 to 59 years	Missing	System	13	100
60 and above years	Missing	System	16	100
In what department do you or did you hold your adjunct appointment?-Orthodontics
Age group			Frequency	Percent
.	Missing	System	4	100
30 to 59 years	Missing	System	13	100
60 and above years	Missing	System	16	100
In what department do you or did you hold your adjunct appointment?-Pediatric Dentistry
Age group			Frequency	Percent
.	Missing	System	4	100
30 to 59 years	Missing	System	13	100
60 and above years	Missing	System	16	100
In what department do you or did you hold your adjunct appointment?-Periodontics
Age group			Frequency	Percent
.	Missing	System	4	100
30 to 59 years	Missing	System	13	100
60 and above years	Missing	System	16	100
In what department do you or did you hold your adjunct appointment?-Preventive and Community Dentistry
Age group			Frequency	Percent	Valid Percent	Cumulative Percent
.	Missing	System	4	100
30 to 59 years	Valid	1	1	7.69231	100	100
	Missing	System	12	92.3077
	Total		13	100
60 and above years	Missing	System	16	100
In what department do you or did you hold your adjunct appointment?-Prosthodontics
Age group			Frequency	Percent	Valid Percent	Cumulative Percent
.	Missing	System	4	100
30 to 59 years	Missing	System	13	100
60 and above years	Valid	1	1	6.25	100	100
	Missing	System	15	93.75
	Total		16	100
Please select from the following that best describes your practice type
Age group			Frequency	Percent	Valid Percent	Cumulative Percent
.	Missing	System	4	100
30 to 59 years	Valid	General Dentistry	12	92.3077	92.3077	92.3077
		Endodontics	1	7.69231	7.69231	100
		Total	13	100	100
60 and above years	Valid	General Dentistry	12	75	92.3077	92.3077
		Endodontics	1	6.25	7.69231	100
		Total	13	81.25	100
	Missing	System	3	18.75
	Total		16	100
Please select from the practice arrangement that most closely approximates your current practice...
Age group			Frequency	Percent	Valid Percent	Cumulative Percent
.	Missing	System	4	100
30 to 59 years	Valid	Solo, private practitioner	6	46.1538	46.1538	46.1538
		Partnership (1 or more partners)	4	30.7692	30.7692	76.9231
		Associate, non owner	1	7.69231	7.69231	84.6154
		Public health clinic	1	7.69231	7.69231	92.3077
		Retired	1	7.69231	7.69231	100
		Total	13	100	100
60 and above years	Valid	Solo, private practitioner	6	37.5	46.1538	46.1538
		Partnership (1 or more partners)	2	12.5	15.3846	61.5385
		Retired	3	18.75	23.0769	84.6154
		Emeritus Faculty	2	12.5	15.3846	100
		Total	13	81.25	100
	Missing	System	3	18.75
	Total		16	100
How many miles, one way, do you drive to the dental school?
Age group			Frequency	Percent	Valid Percent	Cumulative Percent
.	Missing	System	4	100
30 to 59 years	Valid	0-25	4	30.7692	33.3333	33.3333
		26-50	3	23.0769	25	58.3333
		51-75	2	15.3846	16.6667	75
		76-100	1	7.69231	8.33333	83.3333
		101-125	2	15.3846	16.6667	100
		Total	12	92.3077	100
	Missing	System	1	7.69231
	Total		13	100
60 and above years	Valid	0-25	4	25	25	25
		26-50	4	25	25	50
		51-75	3	18.75	18.75	68.75
		76-100	1	6.25	6.25	75
		126-150	1	6.25	6.25	81.25
		151-175	2	12.5	12.5	93.75
		201+	1	6.25	6.25	100
		Total	16	100	100
How many years have you been retired?
Age group			Frequency	Percent	Valid Percent	Cumulative Percent
.	Missing	System	4	100
30 to 59 years	Valid	2	1	7.69231	100	100
	Missing	System	12	92.3077
	Total		13	100
60 and above years	Valid	2	1	6.25	20	20
		4	2	12.5	40	60
		5	1	6.25	20	80
		10+	1	6.25	20	100
		Total	5	31.25	100
	Missing	System	11	68.75
	Total		16	100
How many more years would you like to continue teaching in Family Dentistry as an Adjunct Faculty...
Age group			Frequency	Percent	Valid Percent	Cumulative Percent
.	Missing	System	4	100
30 to 59 years	Valid	5	1	7.69231	100	100
	Missing	System	12	92.3077
	Total		13	100
60 and above years	Valid	3	1	6.25	20	20
		5	1	6.25	20	40
		8	1	6.25	20	60
		I no longer teach	2	12.5	40	100
		Total	5	31.25	100
	Missing	System	11	68.75
	Total		16	100
How many hours per week do you treat patients in your practice
Age group			Frequency	Percent	Valid Percent	Cumulative Percent
.	Missing	System	4	100
30 to 59 years	Valid	Less than 20 hours	1	7.69231	7.69231	7.69231
		30-40 hours	10	76.9231	76.9231	84.6154
		40+ hours	1	7.69231	7.69231	92.3077
		Not Applicable - I'm Retired	1	7.69231	7.69231	100
		Total	13	100	100
60 and above years	Valid	Less than 20 hours	3	18.75	23.0769	23.0769
		20-30 hours	2	12.5	15.3846	38.4615
		30-40 hours	4	25	30.7692	69.2308
		Not Applicable - I'm Retired	4	25	30.7692	100
		Total	13	81.25	100
	Missing	System	3	18.75
	Total		16	100
How many years have you practiced dentistry?
Age group			Frequency	Percent	Valid Percent	Cumulative Percent
.	Missing	System	4	100
30 to 59 years	Valid	0-5	1	7.69231	7.69231	7.69231
		5-10	3	23.0769	23.0769	30.7692
		10-15	2	15.3846	15.3846	46.1538
		20-25	2	15.3846	15.3846	61.5385
		25-30	3	23.0769	23.0769	84.6154
		30-35	2	15.3846	15.3846	100
		Total	13	100	100
60 and above years	Valid	20-25	1	6.25	7.69231	7.69231
		30-35	2	12.5	15.3846	23.0769
		35+	10	62.5	76.9231	100
		Total	13	81.25	100
	Missing	System	3	18.75
	Total		16	100
Please select from the below your perceived greatest benefit from teaching?
Age group			Frequency	Percent	Valid Percent	Cumulative Percent
.	Missing	System	4	100
30 to 59 years	Valid	Passing on knowledge	3	23.0769	23.0769	23.0769
		Mentor students	4	30.7692	30.7692	53.8462
		Staying current	1	7.69231	7.69231	61.5385
		Interacting with colleagues	3	23.0769	23.0769	84.6154
		Financial Compensation	1	7.69231	7.69231	92.3077
		Other, please specify	1	7.69231	7.69231	100
		Total	13	100	100
60 and above years	Valid	Passing on knowledge	8	50	61.5385	61.5385
		Mentor students	2	12.5	15.3846	76.9231
		Staying current	2	12.5	15.3846	92.3077
		Interacting with colleagues	1	6.25	7.69231	100
		Total	13	81.25	100
	Missing	System	3	18.75
	Total		16	100
If pay was the only option that could be offered, please select an appropriate daily rate below.
Age group			Frequency	Percent	Valid Percent	Cumulative Percent
.	Missing	System	4	100
30 to 59 years	Valid	$200-400	4	30.7692	30.7692	30.7692
		$400-600	9	69.2308	69.2308	100
		Total	13	100	100
60 and above years	Valid	$100-200	1	6.25	7.69231	7.69231
		$200-400	7	43.75	53.8462	61.5385
		$400-600	3	18.75	23.0769	84.6154
		$600+	2	12.5	15.3846	100
		Total	13	81.25	100
	Missing	System	3	18.75
	Total		16	100
Please select from one of the following that currently reflects your Family Dentistry teaching ar...
Age group			Frequency	Percent	Valid Percent	Cumulative Percent
.	Missing	System	4	100
30 to 59 years	Valid	Weekly	8	61.5385	61.5385	61.5385
		As needed	5	38.4615	38.4615	100
		Total	13	100	100
60 and above years	Valid	Weekly	10	62.5	76.9231	76.9231
		As needed	3	18.75	23.0769	100
		Total	13	81.25	100
	Missing	System	3	18.75
	Total		16	100
Statistics
	Age group
	.		30 to 59 years							60 and above years
	N		N		Mean	Std. Deviation	Percentiles			N		Mean	Std. Deviation	Percentiles
	Valid	Missing	Valid	Missing			25	50	75	Valid	Missing			25	50	75
Please click and drag to rank order the below factors, 1 through 9, that influenced your decision...-Desire to give back to profession	0	4	13	0	3.07692	2.13937	1	3	4.5	13	3	2.38462	1.60927	1	2	3
Please click and drag to rank order the below factors, 1 through 9, that influenced your decision...-Desire to stay current with technology/techniques/clinical protocols	0	4	13	0	5.23077	2.04751	4.5	5	6	13	3	4.53846	1.1266	4	5	5
Please click and drag to rank order the below factors, 1 through 9, that influenced your decision...-Desire to interact with other professional colleagues/experts	0	4	13	0	3.61538	1.3253	2	4	5	13	3	3.61538	1.1209	3	4	4
Please click and drag to rank order the below factors, 1 through 9, that influenced your decision...-Desire to teach dental students	0	4	13	0	2.76923	1.83275	1.5	2	4	13	3	2.15385	1.51911	1	2	3
Please click and drag to rank order the below factors, 1 through 9, that influenced your decision...-Desire to mentor dental students	0	4	13	0	2.61538	1.44559	1.5	2	3.5	13	3	3.84615	2.26738	2.5	3	5
Please click and drag to rank order the below factors, 1 through 9, that influenced your decision...-Financial Compensation	0	4	13	0	7.46154	1.76141	7	8	8.5	13	3	6.92308	1.18754	6	7	8
Please click and drag to rank order the below factors, 1 through 9, that influenced your decision...-Health Insurance	0	4	13	0	7.15385	2.47811	6	8	9	13	3	8.53846	1.05003	7.5	9	9
Please click and drag to rank order the below factors, 1 through 9, that influenced your decision...-Continuing education benefits/discounts	0	4	13	0	5.92308	1.65638	5	6	7	13	3	6.15385	2.30384	5	6	7
Please click and drag to rank order the below factors, 1 through 9, that influenced your decision...-Desire to search for an associate dentist	0	4	13	0	8.76923	1.01274	8	9	9.5	13	3	8.23077	0.599145	8	8	9
Please click and drag to rank order the below factors, 1 through 9, that influenced your decision...-Other, please specify	0	4	13	0	8.38462	2.25605	7	10	10	13	3	8.61538	2.63117	8	10	10
What are the barriers you see to teaching on a weekly basis? Please click and drag to rank order...-Distance to dental school	0	4	13	0	4.30769	2.25036	2	4	6.5	13	3	5.30769	1.4367	4	6	6.5
What are the barriers you see to teaching on a weekly basis? Please click and drag to rank order...-Family commitments	0	4	13	0	2.53846	1.61325	1	2	3.5	13	3	2.76923	2.16617	1	2	4
What are the barriers you see to teaching on a weekly basis? Please click and drag to rank order...-Practice commitments	0	4	13	0	2.76923	1.48064	1.5	3	4	13	3	3.84615	2.60916	2	3	6.5
What are the barriers you see to teaching on a weekly basis? Please click and drag to rank order...-Committing to teaching one day a week	0	4	13	0	4	1.29099	3	4	5	13	3	4	2.23607	2	4	5.5
What are the barriers you see to teaching on a weekly basis? Please click and drag to rank order...-Student loan debt	0	4	13	0	5.84615	2.0755	4.5	7	7	13	3	6	2.12132	5	6	8
What are the barriers you see to teaching on a weekly basis? Please click and drag to rank order...-Practice debt	0	4	13	0	5.30769	1.84321	4	6	7	13	3	5.69231	1.88788	4.5	6	7
What are the barriers you see to teaching on a weekly basis? Please click and drag to rank order...-Financial Compensation	0	4	13	0	3.46154	1.6641	2	3	5	13	3	3.46154	1.45002	2	4	4.5
What are the barriers you see to teaching on a weekly basis? Please click and drag to rank order...-Other, please specify	0	4	13	0	7.76923	0.599145	8	8	8	13	3	4.92308	2.59684	2.5	6	7.5
What do you see as barriers for new dentists (out of school for less than 10 years) to becoming a...-Distance to dental school	0	4	13	0	6.53846	0.877058	6	7	7	13	3	6.69231	0.85485	6.5	7	7
What do you see as barriers for new dentists (out of school for less than 10 years) to becoming a...-Family commitments	0	4	13	0	4.69231	1.25064	4	5	5	13	3	5.07692	1.65638	4.5	5	6
What do you see as barriers for new dentists (out of school for less than 10 years) to becoming a...-Practice commitments	0	4	13	0	3.69231	1.31559	3	4	4.5	13	3	3.92308	1.5525	3	4	4
What do you see as barriers for new dentists (out of school for less than 10 years) to becoming a...-Committing to teaching one day a week	0	4	13	0	5.46154	1.33012	4.5	6	6	13	3	5.84615	1.46322	5.5	6	6
What do you see as barriers for new dentists (out of school for less than 10 years) to becoming a...-Student loan debt	0	4	13	0	1.69231	0.751068	1	2	2	13	3	1.69231	1.37747	1	1	2
What do you see as barriers for new dentists (out of school for less than 10 years) to becoming a...-Practice debt	0	4	13	0	3.76923	1.73944	2	3	5.5	13	3	2.69231	0.947331	2	3	3
What do you see as barriers for new dentists (out of school for less than 10 years) to becoming a...-Financial Compensation	0	4	13	0	2.30769	1.75046	1	2	3	13	3	3.30769	1.79743	2	3	4
What do you see as barriers for new dentists (out of school for less than 10 years) to becoming a...-Other, please specify	0	4	13	0	7.84615	0.5547	8	8	8	13	3	6.76923	2.08782	6.5	8	8
If the College of Dentistry could provide a benefit to you as an Adjunct Faculty member what woul...-Increased Financial compensation	0	4	13	0	2.15385	1.06819	1.5	2	2.5	12	4	2.16667	1.11464	1	2	3
If the College of Dentistry could provide a benefit to you as an Adjunct Faculty member what woul...-Health insurance	0	4	13	0	2.07692	1.65638	1	1	2.5	12	4	2.66667	1.77525	1	2.5	4
If the College of Dentistry could provide a benefit to you as an Adjunct Faculty member what woul...-Retirement benefits	0	4	13	0	3.23077	1.01274	2.5	3	4	12	4	3.08333	1.24011	2	3	4
If the College of Dentistry could provide a benefit to you as an Adjunct Faculty member what woul...-Free CE courses provided by UI	0	4	13	0	4	0.707107	3.5	4	4.5	12	4	3.25	1.05529	2	3.5	4
If the College of Dentistry could provide a benefit to you as an Adjunct Faculty member what woul...-Student loan repayment	0	4	13	0	4.15385	1.99358	2	5	6	12	4	5	0.852803	5	5	5.75
If the College of Dentistry could provide a benefit to you as an Adjunct Faculty member what woul...-Other, please specify	0	4	13	0	5.38462	0.869718	4.5	6	6	12	4	4.83333	1.99241	3.5	6	6
